# Supplementary material for: Returning to work in lung cancer survivors—a multi-center cross-sectional study in Germany
Source: Support Care Cancer. 2020 Nov 19;29(7):3753–65. doi: 10.1007/s00520-020-05886-z (PMC8163665; doi:10.1007/s00520-020-05886-z)
Supplement: Supplementary file 1 — (XLSX 10.6 kb) [file 520_2020_5886_MOESM1_ESM.xlsx]

## Sheet: Tabelle1
	Supplementary Table 1: Regression analysis to check multicollinearity
	Variable	Parameter Estimate	SE	Tolerance	Variance Inflation
	Gender	-0.01	0.1	0.8	1.3
	Age at diagnosis	-0.02	0.005	0.9	1.2
	Types of professional training/qualification	0.05	0.03	0.8	1.2
	Last or current occupation	-0.03	0.02	0.9	1.1
	Disease Status	-0.06	0.03	0.7	1.5
	Stable relationship	-0.03	0.1	0.8	1.3
	Use of Social Service Counselling	-0.01	0.03	0.9	1.1
	Comorbidities	0.03	0.1	0.8	1.2
	Monthly household net income	0.02	0.02	0.9	1.2
	Types of treatment	-0.02	0.02	0.7	1.3
	UICC stage of cancer	-0.02	0.02	0.8	1.3
	Time since last treatment	0.0	0.04	0.8	1.3
	Emotional functioning	0.0	0.0	0.4	2.3
	Fatigue	0.0	0.0	0.4	2.2
